# Supplementary material for: Comparative Analyses Reveal Mitogenome Characteristics of Halictidae and Novel Rearrangement (Hymenoptera: Apoidea: Anthophila)
Source: Animals (Basel). 2025 Jul 30;15(15):2234. doi: 10.3390/ani15152234 (PMC12345510; doi:10.3390/ani15152234)
Supplement: Supplementary file 1 [file animals-15-02234-s001.zip]

Archive with 1 entries (1 files):
- animals-3699316-supplementary.pdf
